# Supplementary material for: Using Structural Equation Modeling to Examine Pathways between Physical Activity and Sleep Quality among Chinese TikTok Users
Source: Int J Environ Res Public Health. 2022 Apr 23;19(9):5142. doi: 10.3390/ijerph19095142 (PMC9105446; doi:10.3390/ijerph19095142)
Supplement: Supplementary file 1 [file ijerph-19-05142-s001.zip]

Archive with 1 entries (1 files):
- ijerph-1662982-supplementary.pdf
